# Supplementary material for: Moderate-Intensity Exercise Improves Mesenteric Arterial Function in Male UC Davis Type-2 Diabetes Mellitus (UCD-T2DM) Rats: A Shift in the Relative Importance of Endothelium-Derived Relaxing Factors (EDRF)
Source: Biomedicines. 2023 Apr 8;11(4):1129. doi: 10.3390/biomedicines11041129 (PMC10136148; doi:10.3390/biomedicines11041129)
Supplement: Supplementary file 1 [file biomedicines-11-01129-s001.zip]

Archive with 3 entries (3 files):
- Supplementary Figure S1, SNP Relaxation.pdf
- Supplementary Figure S2, Full Blot Images.pdf
- Supplementary Table S1, SNP Relaxation.pdf
